# Supplementary material for: Autoimmune Rheumatic Disease Flares with Myocarditis Following COVID-19 mRNA Vaccination: A Case-Based Review
Source: Vaccines (Basel). 2022 Oct 21;10(10):1772. doi: 10.3390/vaccines10101772 (PMC9609433; doi:10.3390/vaccines10101772)
Supplement: Supplementary file 1 [file vaccines-10-01772-s001.zip]

Archive with 1 entries (1 files):
- vaccines-1949251-supplementary.pdf
